# Supplementary material for: Hyperbaric Oxygen Therapy Is Associated with Lower Mortality in Patients with Fournier’s Gangrene: A Meta-Analysis
Source: Medicina (Kaunas). 2026 Jun 22;62(6):1199. doi: 10.3390/medicina62061199 (PMC13303413; doi:10.3390/medicina62061199)
Supplement: Supplementary file 1 [file medicina-62-01199-s001.zip]

Archive with 1 entries (1 files):
- medicina-4370929-supplementary.pdf
